# Supplementary material for: Harnessing population genetics and animal models to uncover the genetics of skin scarring
Source: J Plast Reconstr Aesthet Surg. Author manuscript; Available in PMC 2026 Jan 30. (PMC7618695; doi:10.1016/j.bjps.2025.11.010)
Supplement: Supplementary Material [file EMS211947-supplement-Supplementary_Material.xlsx]

## Sheet: ST1
ST1. Gene variants identified in large-scale analyses of scarring phenotypes. Results without a PubMed identifier are available online through the links provided on the respective study websites. Abbreviations: GWAS: genome-wide associatin study; MVP: Million Veteran Program; R12: Release 12; UK: United Kingdom; UW: University of Washington; VU: Vanderbilt University; VSS: Vancouver Scar Scale.
PUBMEDID	FIRST AUTHOR	YEAR	PHENOTYPE	ETHNICITY	COHORT	SAMPLE SIZE	GENOMIC APPROACH	NEAREST GENE	GENE VARIANT	P-VALUE
20711176	Nakashima	2010	Keloid	East Asians	BioBank Japan	175 cases 906 controls	GWAS	NEDD4	rs8032158	6e-13
20711176	Nakashima	2010	Keloid	East Asians	BioBank Japan	176 cases 906 controls	GWAS	HYAL1	rs11130248	5e-07
20711176	Nakashima	2010	Keloid	East Asians	BioBank Japan	177 cases 906 controls	GWAS	PRR23A	rs1511412	2e-13
20711176	Nakashima	2010	Keloid	East Asians	BioBank Japan	178 cases 906 controls	GWAS	LOC124904518	rs873549	6e-23
25280642	Velez Edwards	2014	Keloid	African Americans	BioVU DNA Repository	478 women: 122 cases 356 controls	GWAS	MYO1E	rs747722	9.07e-06
25280642	Velez Edwards	2014	Keloid	African Americans	BioVU DNA Repository	122 cases 356 controls	GWAS	MYO7A	rs35641839	8.34e-06
26366535	Sood	2015	Postburn Hypertrophic scarring severity (VSS height score)	Mixed	UW Medicine Regional Burn Center	538 subjects: 408 Europeans 26 Asians 19 African Americans 11 Native Americans 57 Other/multiple	GWAS	CSMD1	rs11136645	7.9e-08
26872063	Sood	2016	Postburn Hypertrophic scarring severity (joint four VSS variables)	Mixed	UW Medicine Regional Burn Center	539 subjects: 408 Europeans 26 Asians 19 African Americans 11 Native Americans 57 Other/multiple	267 genes in the KEGG MAPK pathway	BDNF	rs2030323	0.00095
26872063	Sood	2016	Postburn Hypertrophic scarring severity (joint four VSS variables)	Mixed	UW Medicine Regional Burn Center	540 subjects: 408 Europeans 26 Asians 19 African Americans 11 Native Americans 57 Other/multiple	267 genes in the KEGG MAPK pathway	PTPN5	rs56234898	1.3e-06
29484647	Hellwege	2018	Keloid	African Americans	BioVU DNA Repository	71 cases 399 controls	Gene based GWAS	HYPK		6.41e-06
29484647	Hellwege	2018	Keloid	African Americans	BioVU DNA Repository	72 cases 399 controls	Gene based GWAS	ANGPTL8		2.7e-05
29484647	Hellwege	2018	Keloid	African Americans	BioVU DNA Repository	73 cases 399 controls	Gene based GWAS	RETSAT		2.22e-05
29484647	Hellwege	2018	Keloid	African Americans	BioVU DNA Repository	74 cases 399 controls	Gene based GWAS	LRRC42		3.41e-05
29484647	Hellwege	2018	Keloid	African Americans	BioVU DNA Repository	75 cases 399 controls	Gene based GWAS	TEX44		4.92e-05
29484647	Hellwege	2018	Keloid	African Americans	BioVU DNA Repository	76 cases 399 controls	Gene based GWAS	ATAD2B		5.57e-05
29484647	Hellwege	2018	Keloid	African Americans	BioVU DNA Repository	77 cases 399 controls	Gene based GWAS	ANKRD22		6.94e-05
29484647	Hellwege	2018	Keloid	African Americans	BioVU DNA Repository	78 cases 399 controls	Gene based GWAS	TFB2M		7.62e-05
29484647	Hellwege	2018	Keloid	African Americans	BioVU DNA Repository	79 cases 399 controls	Gene based GWAS	ZMYM2		8.01e-05
29484647	Hellwege	2018	Keloid	African Americans	BioVU DNA Repository	80 cases 399 controls	Gene based GWAS	ITPRIP		8.26e-05
29484647	Hellwege	2018	Keloid	African Americans	BioVU DNA Repository	81 cases 399 controls	Gene based GWAS	FRMD3		8.31e-05
29484647	Hellwege	2018	Keloid	African Americans	BioVU DNA Repository	82 cases 399 controls	Gene based GWAS	PMPCB		9.79e-05
30595539	Wallace	2018	Postburn scar height	Europeans	United Kingdom Australia	665	GWAS	AC114477.1	rs33117	3e-06
30595539	Wallace	2018	Postburn scar height	Europeans	United Kingdom Australia	665	GWAS	KCNIP4	rs1460485	9e-06
30595539	Wallace	2018	Postburn scar pliability	Europeans	United Kingdom Australia	665	GWAS	GALNT2	rs6703306	3e-06
30595539	Wallace	2018	Postburn scar pliability	Europeans	United Kingdom Australia	665	GWAS	RNU6-573P	rs10517350	3e-06
30595539	Wallace	2018	Postburn scar pliability	Europeans	United Kingdom Australia	665	GWAS	DSG1	rs7234316	6e-06
30595539	Wallace	2018	Postburn scar pliability	Europeans	United Kingdom Australia	665	GWAS	ATF7IP2	rs12598337	8e-06
32514122	Ishigaki	2020	Keloid	East Asians	BioBank Japan	812 cases 211,641 controls	GWAS	PHLDA3	rs192314256	3e-20
32514122	Ishigaki	2020	Keloid	East Asians	BioBank Japan	812 cases 211,641 controls	GWAS	AL356108.1	rs2378519	7e-27
32514122	Ishigaki	2020	Keloid	East Asians	BioBank Japan	812 cases 211,641 controls	GWAS	NEDD4	rs16976600	1e-11
32514122	Ishigaki	2020	Keloid	East Asians	BioBank Japan	812 cases 211,641 controls	GWAS	BPESC1	rs646315	4e-12
32514122	Ishigaki	2020	Keloid	East Asians	BioBank Japan	812 cases 211,641 controls	GWAS	AL356108.1	rs10863683	5e-19
34594039	Sakaue	2021	Keloid	East Asians	BioBank Japan	1,055 cases 177,671 controls	GWAS	PHLDA3	rs192314256	8.74e-19
34594039	Sakaue	2021	Keloid	East Asians	BioBank Japan	1,055 cases 177,671 controls	GWAS	AL356108.1	rs11293015	1.39e-24
34594039	Sakaue	2021	Keloid	East Asians	BioBank Japan	1,055 cases 177,671 controls	GWAS	BPESC1	rs646315	4.63e-10
34594039	Sakaue	2021	Keloid	East Asians	BioBank Japan	1,055 cases 177,671 controls	GWAS	NEDD4	rs16976600	3.48e-14
34594039	Sakaue	2021	Keloid	East Asians	BioBank Japan	1,055 cases 177,671 controls	GWAS	GPC1	rs74983791	6.36e-07
34594039	Sakaue	2021	Keloid	Europeans East Asians	BioBank Japan + UK Biobank + FinnGen	668 European cases 481,244 European controls 1,055 East Asian cases 177,671 East Asian controls	META-GWAS	NEDD4	rs16976600	4e-16
34594039	Sakaue	2021	Keloid	Europeans East Asians	BioBank Japan UK Biobank FinnGen	668 European cases 481,244 European controls 1,055 East Asian cases 177,671 East Asian controls	META-GWAS	PHLDA3	rs192314256	8.737e-19
34594039	Sakaue	2021	Keloid	Europeans East Asians	BioBank Japan UK Biobank FinnGen	668 European cases 481,244 European controls 1,055 East Asian cases 177,671 East Asian controls	META-GWAS	AL356108.1	rs11293015	3.739e-26
34594039	Sakaue	2021	Keloid	Europeans East Asians	BioBank Japan UK Biobank FinnGen	668 European cases 481,244 European controls 1,055 East Asian cases 177,671 East Asian controls	META-GWAS	GPC1	rs74983791	3.696e-08
34594039	Sakaue	2021	Keloid	Europeans East Asians	BioBank Japan UK Biobank FinnGen	668 European cases 481,244 European controls 1,055 East Asian cases 177,671 East Asian controls	META-GWAS	BPESC1	rs646315	2.172e-09
34594039	Sakaue	2021	Keloid	Europeans	FinnGen	454 cases 129,090 controls	GWAS	AL356108.1	rs11293015	0.004185
34594039	Sakaue	2021	Keloid	Europeans	FinnGen	454 cases 129,090 controls	GWAS	GPC1	rs74983791	0.03654
34594039	Sakaue	2021	Keloid	Europeans	FinnGen	454 cases 129,090 controls	GWAS	BPESC1	rs646315	0.2559
34594039	Sakaue	2021	Keloid	Europeans	FinnGen	454 cases 129,090 controls	GWAS	NEDD4	rs16976600	0.000338
34594039	Sakaue	2021	Keloid	Europeans	UK Biobank	214 cases 352,154 controls	GWAS	NEDD4	rs16976600	0.289
34594039	Sakaue	2021	Keloid	Europeans	UK Biobank	214 cases 352,154 controls	GWAS	AL356108.1	rs11293015	0.00126599
34594039	Sakaue	2021	Keloid	Europeans	UK Biobank	215 cases 352,154 controls	GWAS	GPC1	rs74983791	0.228782
34594039	Sakaue	2021	Keloid	Europeans	UK Biobank	216 cases 352,154 controls	GWAS	BPESC1	rs646315	0.0635481
https://metaresults-ukbb.finngen.fi/	Kurki	2023	Hypertrophic scar	Europeans	FinnGen R12 + UK BioBank	2,357 cases 806,484 controls	META-GWAS	AL356108.1	rs10863683	4.03e-36
https://metaresults-ukbb.finngen.fi/	Kurki	2023	Hypertrophic scar	Europeans	FinnGen R12 + UK BioBank	2,357 cases 806,484 controls	META-GWAS	AP4E1	rs780286595	2.18e-20
https://metaresults-ukbb.finngen.fi/	Kurki	2023	Hypertrophic scar	Europeans	FinnGen R12 + UK BioBank	2,357 cases 806,484 controls	META-GWAS	PHLDA3	rs35383942	2.21e-19
https://metaresults-ukbb.finngen.fi/	Kurki	2023	Hypertrophic scar	Europeans	FinnGen R12 + UK BioBank	2,357 cases 806,484 controls	META-GWAS	USP8	rs556193883	1.78e-18
https://metaresults-ukbb.finngen.fi/	Kurki	2023	Hypertrophic scar	Europeans	FinnGen R12 + UK BioBank	2,357 cases 806,484 controls	META-GWAS	MYO5A	rs1348782585	1.11e-16
https://metaresults-ukbb.finngen.fi/	Kurki	2023	Hypertrophic scar	Europeans	FinnGen R12 + UK BioBank	2,357 cases 806,484 controls	META-GWAS	CTD-2647E9.1	rs1217650312	4.17e-16
https://metaresults-ukbb.finngen.fi/	Kurki	2023	Hypertrophic scar	Europeans	FinnGen R12 + UK BioBank	2,357 cases 806,484 controls	META-GWAS	KRT8P24	rs28655552	5.85e-15
https://metaresults-ukbb.finngen.fi/	Kurki	2023	Hypertrophic scar	Europeans	FinnGen R12 + UK BioBank	2,357 cases 806,484 controls	META-GWAS	FBN1	rs1305612099	1.76e-14
https://metaresults-ukbb.finngen.fi/	Kurki	2023	Hypertrophic scar	Europeans	FinnGen R12 + UK BioBank	2,357 cases 806,484 controls	META-GWAS	NEDD4	rs2102465	2.29e-09
https://metaresults-ukbb.finngen.fi/	Kurki	2023	Hypertrophic scar	Europeans	FinnGen R12 + UK BioBank	2,357 cases 806,484 controls	META-GWAS	WDR72	rs372484728	4.05e-09
https://metaresults-ukbb.finngen.fi/	Kurki	2023	Hypertrophic scar	Europeans	FinnGen R12 + UK BioBank	2,357 cases 806,484 controls	META-GWAS	LINC01226	rs186318069	2.77e-08
https://metaresults-ukbb.finngen.fi/	Kurki	2023	Hypertrophic scar	Europeans	FinnGen R12 + UK BioBank	2,357 cases 806,484 controls	META-GWAS	ZNF385D	rs63247562	4.16e-08
https://metaresults-ukbb.finngen.fi/	Kurki	2023	Hypertrophic scar	Europeans	FinnGen R12 + UK BioBank	2,357 cases 806,484 controls	META-GWAS	HLX	rs2784277	4.24e-08
https://mvp-ukbb.finngen.fi/	Kurki	2023	Hypertrophic scar	Europeans	FinnGen R12 + UK BioBank + MVP	6,845 cases 1,375,914 controls	META-GWAS	AL356108.1	rs10863683	9.14e-76
https://mvp-ukbb.finngen.fi/	Kurki	2023	Hypertrophic scar	Europeans	FinnGen R12 + UK BioBank + MVP	6,845 cases 1,375,914 controls	META-GWAS	RP11-1152M12.1	rs34647667	3.12e-39
https://mvp-ukbb.finngen.fi/	Kurki	2023	Hypertrophic scar	Europeans	FinnGen R12 + UK BioBank + MVP	6,845 cases 1,375,914 controls	META-GWAS	PHLDA3	rs35383942	3.99e-29
https://mvp-ukbb.finngen.fi/	Kurki	2023	Hypertrophic scar	Europeans	FinnGen R12 + UK BioBank + MVP	6,845 cases 1,375,914 controls	META-GWAS	NEDD4	rs11632096	8.56e-21
https://mvp-ukbb.finngen.fi/	Kurki	2023	Hypertrophic scar	Europeans	FinnGen R12 + UK BioBank + MVP	6,845 cases 1,375,914 controls	META-GWAS	AP4E1	rs780286595	2.18e-20
https://mvp-ukbb.finngen.fi/	Kurki	2023	Hypertrophic scar	Europeans	FinnGen R12 + UK BioBank + MVP	6,845 cases 1,375,914 controls	META-GWAS	USP8	rs556193883	1.78e-18
https://mvp-ukbb.finngen.fi/	Kurki	2023	Hypertrophic scar	Europeans	FinnGen R12 + UK BioBank + MVP	6,845 cases 1,375,914 controls	META-GWAS	MYO5A	rs1348782585	1.11e-16
https://mvp-ukbb.finngen.fi/	Kurki	2023	Hypertrophic scar	Europeans	FinnGen R12 + UK BioBank + MVP	6,845 cases 1,375,914 controls	META-GWAS	CTD-2647E9.1	rs1217650312	4.17e-16
https://mvp-ukbb.finngen.fi/	Kurki	2023	Hypertrophic scar	Europeans	FinnGen R12 + UK BioBank + MVP	6,845 cases 1,375,914 controls	META-GWAS	GALK2	rs1420071027	7.6e-15
https://mvp-ukbb.finngen.fi/	Kurki	2023	Hypertrophic scar	Europeans	FinnGen R12 + UK BioBank + MVP	6,845 cases 1,375,914 controls	META-GWAS	FBN1	rs1305612099	1.76e-14
https://mvp-ukbb.finngen.fi/	Kurki	2023	Hypertrophic scar	Europeans	FinnGen R12 + UK BioBank + MVP	6,845 cases 1,375,914 controls	META-GWAS	AF131217.1	rs35876262	2.33e-13
https://mvp-ukbb.finngen.fi/	Kurki	2023	Hypertrophic scar	Europeans	FinnGen R12 + UK BioBank + MVP	6,845 cases 1,375,914 controls	META-GWAS	LSP1	rs1810199	1.17e-12
https://mvp-ukbb.finngen.fi/	Kurki	2023	Hypertrophic scar	Europeans	FinnGen R12 + UK BioBank + MVP	6,845 cases 1,375,914 controls	META-GWAS	RP4-734C18.1	rs4239705	2.59e-11
https://mvp-ukbb.finngen.fi/	Kurki	2023	Hypertrophic scar	Europeans	FinnGen R12 + UK BioBank + MVP	6,845 cases 1,375,914 controls	META-GWAS	TAB2	rs6906384	5.48e-11
https://mvp-ukbb.finngen.fi/	Kurki	2023	Hypertrophic scar	Europeans	FinnGen R12 + UK BioBank + MVP	6,845 cases 1,375,914 controls	META-GWAS	SLC22A18AS	rs112447001	1.11e-10
https://mvp-ukbb.finngen.fi/	Kurki	2023	Hypertrophic scar	Europeans	FinnGen R12 + UK BioBank + MVP	6,845 cases 1,375,914 controls	META-GWAS	SETBP1	rs72905594	3.79e-10
https://mvp-ukbb.finngen.fi/	Kurki	2023	Hypertrophic scar	Europeans	FinnGen R12 + UK BioBank + MVP	6,845 cases 1,375,914 controls	META-GWAS	WDR72	rs372484728	4.05e-09
https://mvp-ukbb.finngen.fi/	Kurki	2023	Hypertrophic scar	Europeans	FinnGen R12 + UK BioBank + MVP	6,845 cases 1,375,914 controls	META-GWAS	LINC01226	rs186318069	2.77e-08
https://mvp-ukbb.finngen.fi/	Kurki	2023	Hypertrophic scar	Europeans	FinnGen R12 + UK BioBank + MVP	6,845 cases 1,375,914 controls	META-GWAS	BABAM2	rs876251	3.37e-08
https://mvp-ukbb.finngen.fi/	Kurki	2023	Hypertrophic scar	Europeans	FinnGen R12 + UK BioBank + MVP	6,845 cases 1,375,914 controls	META-GWAS	HLX	rs2784277	4.24e-08
https://r12.finngen.fi/pheno/L12_HYPETROPHICSCAR	Kurki	2023	Hypertrophic scar	Europeans	FinnGen R12	2,068 cases 465,673 controls	GWAS	ZNF385D	rs63247562	4.7e-08
https://r12.finngen.fi/pheno/L12_HYPETROPHICSCAR	Kurki	2023	Hypertrophic scar	Europeans	FinnGen R12	2,068 cases 465,673 controls	GWAS	FBN1	rs1305612099	1.8e-14
https://r12.finngen.fi/pheno/L12_HYPETROPHICSCAR	Kurki	2023	Hypertrophic scar	Europeans	FinnGen R12	2,068 cases 465,673 controls	GWAS	KRT8P24	rs28655552	4.3e-15
https://r12.finngen.fi/pheno/L12_HYPETROPHICSCAR	Kurki	2023	Hypertrophic scar	Europeans	FinnGen R12	2,068 cases 465,673 controls	GWAS	CTD-2647E9.1	rs1217650312	4.2e-16
https://r12.finngen.fi/pheno/L12_HYPETROPHICSCAR	Kurki	2023	Hypertrophic scar	Europeans	FinnGen R12	2,068 cases 465,673 controls	GWAS	USP8	rs556193883	1.8e-18
https://r12.finngen.fi/pheno/L12_HYPETROPHICSCAR	Kurki	2023	Hypertrophic scar	Europeans	FinnGen R12	2,068 cases 465,673 controls	GWAS	AP4E1	rs780286595	2.2e-20
https://r12.finngen.fi/pheno/L12_HYPETROPHICSCAR	Kurki	2023	Hypertrophic scar	Europeans	FinnGen R12	2,068 cases 465,673 controls	GWAS	MYO5A	rs1348782585	1.1e-16
https://r12.finngen.fi/pheno/L12_HYPETROPHICSCAR	Kurki	2023	Hypertrophic scar	Europeans	FinnGen R12	2,068 cases 465,673 controls	GWAS	WDR72	rs372484728	4.1e-09
https://r12.finngen.fi/pheno/L12_HYPETROPHICSCAR	Kurki	2023	Hypertrophic scar	Europeans	FinnGen R12	2,068 cases 465,673 controls	GWAS	NEDD4	rs60890210	1.1e-08
https://r12.finngen.fi/pheno/L12_HYPETROPHICSCAR	Kurki	2023	Hypertrophic scar	Europeans	FinnGen R12	2,068 cases 465,673 controls	GWAS	PHLDA3	rs35383942	1.3e-19
https://r12.finngen.fi/pheno/L12_HYPETROPHICSCAR	Kurki	2023	Hypertrophic scar	Europeans	FinnGen R12	2,068 cases 465,673 controls	GWAS	RP11-400N13.1	rs10863683	2.8e-31
38902133	Stevenson	2024	Postburn scar vascularity	Europeans	United Kingdom Australia	665	GWAS	C2CD5	rs112372382	1.68e-07
38902133	Stevenson	2024	Postburn scar vascularity	Europeans	United Kingdom Australia	665	GWAS	EDIL3	rs62361460	4.73e-07
38902133	Stevenson	2024	Postburn scar vascularity	Europeans	United Kingdom Australia	665	GWAS	C9orf72	rs4330774	7.19e-07
38902133	Stevenson	2024	Postburn scar vascularity	Europeans	United Kingdom Australia	665	GWAS	CMC1	rs453872	2.07e-06
38902133	Stevenson	2024	Postburn scar vascularity	Europeans	United Kingdom Australia	665	GWAS	C2CD5	rs113018176	2.21e-06
38902133	Stevenson	2024	Postburn scar vascularity	Europeans	United Kingdom Australia	665	GWAS	UTRN	rs604961	3.13e-06
38902133	Stevenson	2024	Postburn scar vascularity	Europeans	United Kingdom Australia	665	GWAS	UTRN	rs548329	3.32e-06
38902133	Stevenson	2024	Postburn scar vascularity	Europeans	United Kingdom Australia	665	GWAS	UTRN	rs686341	3.36e-06
38902133	Stevenson	2024	Postburn scar vascularity	Europeans	United Kingdom Australia	665	GWAS	UTRN	rs9403662	3.39e-06
38902133	Stevenson	2024	Postburn scar vascularity	Europeans	United Kingdom Australia	665	GWAS	PDE4D	rs72644095	3.46e-06
38902133	Stevenson	2024	Postburn scar vascularity	Europeans	United Kingdom Australia	665	GWAS	MZT1	rs1924952	3.56e-06
38902133	Stevenson	2024	Postburn scar vascularity	Europeans	United Kingdom Australia	665	GWAS	KIT	rs13130178	4.09e-06
38902133	Stevenson	2024	Postburn scar vascularity	Europeans	United Kingdom Australia	665	GWAS	KIAA0825	rs113106107	4.62e-06
38902133	Stevenson	2024	Postburn scar vascularity	Europeans	United Kingdom Australia	665	GWAS	CMC1	rs440762	4.85e-06
38902133	Stevenson	2024	Postburn scar vascularity	Europeans	United Kingdom Australia	665	GWAS	KIAA0825	rs75221403	4.86e-06
38902133	Stevenson	2024	Postburn scar vascularity	Europeans	United Kingdom Australia	665	GWAS	CMC1	rs452167	5.02e-06
38902133	Stevenson	2024	Postburn scar vascularity	Europeans	United Kingdom Australia	665	GWAS	UTRN	rs501479	5.19e-06
38902133	Stevenson	2024	Postburn scar vascularity	Europeans	United Kingdom Australia	665	GWAS	UTRN	rs503345	5.19e-06
38902133	Stevenson	2024	Postburn scar vascularity	Europeans	United Kingdom Australia	665	GWAS	FAM172A	rs9314093	6.35e-06
38902133	Stevenson	2024	Postburn scar vascularity	Europeans	United Kingdom Australia	665	GWAS	ME3	rs1945146	7.82e-06
39746571	Dand	2025	excessive scarring (encompassing keloids and Hypertrophic scars)	Europeans	FinGenn	934 cases 224,189 controls	GWAS	PHLDA3	rs35383942	9.8e-09
39746571	Dand	2025	excessive scarring (encompassing keloids and Hypertrophic scars)	Europeans	FinGenn	934 cases 224,189 controls	GWAS	AL356108.1	rs10863683	8.9e-12
39746571	Dand	2025	excessive scarring (encompassing keloids and Hypertrophic scars)	Europeans	FinGenn	934 cases 224,189 controls	GWAS	NEDD4	rs60890210	3.1e-05
39746571	Dand	2025	excessive scarring (encompassing keloids and Hypertrophic scars)	Europeans	FinnGen + UK BioBank	1,777 cases 412,002 controls	META-GWAS	PHLDA3	rs35383942	7e-11
39746571	Dand	2025	excessive scarring (encompassing keloids and Hypertrophic scars)	Europeans	FinnGen + UK BioBank	1,777 cases 412,002 controls	META-GWAS	AL356108.1	rs10863683	3e-25
39746571	Dand	2025	excessive scarring (encompassing keloids and Hypertrophic scars)	Europeans	FinnGen + UK BioBank	1,777 cases 412,002 controls	META-GWAS	NEDD4	rs60890210	6.7e-08
39746571	Dand	2025	excessive scarring (encompassing keloids and Hypertrophic scars)	Europeans	UK Biobank	843 cases 187,812 controls	GWAS	PHLDA3	rs35383942	0.001
39746571	Dand	2025	excessive scarring (encompassing keloids and Hypertrophic scars)	Europeans	UK Biobank	843 cases 187,812 controls	GWAS	AL356108.1	rs10863683	4.6e-15
39746571	Dand	2025	excessive scarring (encompassing keloids and Hypertrophic scars)	Europeans	UK Biobank	843 cases 187,812 controls	GWAS	NEDD4	rs60890210	0.00046
